# Supplementary material for: Archaeal aminoacyl-tRNA synthetases interact with the ribosome to recycle tRNAs
Source: Nucleic Acids Res. 2014 Feb 24;42(8):5191–201. doi: 10.1093/nar/gku164 (PMC4005694; doi:10.1093/nar/gku164)
Supplement: Supplementary Data [file supp_gku164_nar-00056-r-2014-File007.xls]

## Sheet: Sheet1
Table S1 Co-occurrence counts, expected value, percent and standard deviations from expected, aa.log2.norm and aa.norm.sim values for pairs of three to six-fold degenerate codon families in M. thermautotrophicus.

## Sheet: A_Ala
counts
	GCA	GCC	GCG	GCT
GCA	5572	5320	1309	2034
GCC	5138	5282	1228	1897
GCG	1220	1306	313	541
GCT	2317	1736	516	860
exp.counts
	GCA	GCC	GCG	GCT
GCA	5565	5280	1284	2140
GCC	5280	5009	1218	2031
GCG	1284	1218	296	494
GCT	2140	2031	494	823
perc.dev
	GCA	GCC	GCG	GCT
GCA	0.126	0.758	1.947	-4.953
GCC	-2.689	5.45	0.821	-6.598
GCG	-4.984	7.225	5.743	9.514
GCT	8.271	-14.525	4.453	4.496
exp.dev
	GCA	GCC	GCG	GCT
GCA	0.101	0.597	0.714	-2.356
GCC	-2.119	4.136	0.294	-3.045
GCG	-1.829	2.588	1	2.136
GCT	3.933	-6.705	1	1.321
aa.log2.norm
	GCA	GCC	GCG	GCT
GCA	0.002	0.011	0.028	-0.074
GCC	-0.039	0.077	0.011	-0.098
GCG	-0.074	0.1	0.079	0.131
GCT	0.114	-0.226	0.063	0.063
aa.norm.sim
	GCA	GCC	GCG	GCT
GCA	0.5048	0.6334	0.6566	0.1072
GCC	0.0882	0.9574	0.5594	0.0408
GCG	0.1788	0.9056	0.7032	0.8928
GCT	0.9832	0	0.705	0.7242

## Sheet: G_Gly
counts
	GGA	GGC	GGG	GGT
GGA	2882	2122	2227	3052
GGC	2085	1780	1921	2556
GGG	2110	1982	2030	2722
GGT	3096	2544	2711	4084
exp.counts
	GGA	GGC	GGG	GGT
GGA	2698	2179	2283	3216
GGC	2179	1760	1844	2598
GGG	2283	1844	1931	2721
GGT	3216	2598	2721	3835
perc.dev
	GGA	GGC	GGG	GGT
GGA	6.82	-2.616	-2.453	-5.1
GGC	-4.314	1.136	4.176	-1.617
GGG	-7.578	7.484	5.127	0.037
GGT	-3.731	-2.079	-0.368	6.493
exp.dev
	GGA	GGC	GGG	GGT
GGA	3.68	-1.267	-1.217	-3.037
GGC	-2.089	0.488	1.833	-0.857
GGG	-3.761	3.286	2.302	0.02
GGT	-2.222	-1.102	-0.2	4.22
aa.log2.norm
	GGA	GGC	GGG	GGT
GGA	0.095	-0.038	-0.036	-0.076
GGC	-0.063	0.016	0.059	-0.023
GGG	-0.113	0.104	0.072	0
GGT	-0.055	-0.03	-0.006	0.091
aa.norm.sim
	GGA	GGC	GGG	GGT
GGA	0.9444	0.2386	0.2158	0.0472
GGC	0.1574	0.6112	0.8404	0.364
GGG	0.0226	0.9536	0.8282	0.4954
GGT	0.1214	0.2812	0.4142	0.957

## Sheet: I_Ile
counts
	ATA	ATC	ATT
ATA	12406	6094	3029
ATC	6060	3452	1593
ATT	3102	1649	1124
exp.counts
	ATA	ATC	ATT
ATA	12076	6254	3235
ATC	6254	3239	1675
ATT	3235	1675	866
perc.dev
	ATA	ATC	ATT
ATA	2.733	-2.558	-6.368
ATC	-3.102	6.576	-4.896
ATT	-4.111	-1.552	29.792
exp.dev
	ATA	ATC	ATT
ATA	3.626	-2.222	-3.815
ATC	-2.694	3.944	-2.05
ATT	-2.463	-0.65	8.897
aa.log2.norm
	ATA	ATC	ATT
ATA	0.039	-0.037	-0.095
ATC	-0.045	0.092	-0.073
ATT	-0.06	-0.023	0.375
aa.norm.sim
	ATA	ATC	ATT
ATA	0.9186	0.086	0.0168
ATC	0.0346	0.945	0.147
ATT	0.0854	0.3876	1

## Sheet: L_Leu
counts
	CTA	CTC	CTG	CTT	TTA	TTG
CTA	186	783	526	617	160	64
CTC	764	7134	4582	4670	545	206
CTG	538	4683	3054	3015	380	170
CTT	620	4580	3144	3366	529	238
TTA	138	557	410	562	249	116
TTG	69	254	201	247	94	63
exp.counts
	CTA	CTC	CTG	CTT	TTA	TTG
CTA	119	879	594	618	95	48
CTC	879	6505	4395	4571	703	352
CTG	594	4395	2970	3088	475	238
CTT	618	4571	3088	3212	494	247
TTA	95	703	475	494	76	38
TTG	48	352	238	247	38	19
perc.dev
	CTA	CTC	CTG	CTT	TTA	TTG
CTA	56.303	-10.922	-11.448	-0.162	68.421	33.333
CTC	-13.083	9.669	4.255	2.166	-22.475	-41.477
CTG	-9.428	6.553	2.828	-2.364	-20	-28.571
CTT	0.324	0.197	1.813	4.795	7.085	-3.644
TTA	45.263	-20.768	-13.684	13.765	227.632	205.263
TTG	43.75	-27.841	-15.546	0	147.368	231.579
exp.dev
	CTA	CTC	CTG	CTT	TTA	TTG
CTA	6.091	-3.31	-2.833	-0.04	6.5	2.286
CTC	-3.966	8.387	2.968	1.547	-6.077	-7.684
CTG	-2.333	4.571	1.585	-1.352	-4.318	-4.533
CTT	0.08	0.141	1.037	2.8	1.591	-0.562
TTA	4.3	-5.615	-2.955	3.091	19.222	13
TTG	3	-5.158	-2.467	0	9.333	11
aa.log2.norm
	CTA	CTC	CTG	CTT	TTA	TTG
CTA	0.647	-0.167	-0.175	-0.002	0.752	0.43
CTC	-0.202	0.133	0.06	0.031	-0.368	-0.771
CTG	-0.143	0.092	0.04	-0.035	-0.322	-0.483
CTT	0.005	0.003	0.026	0.068	0.098	-0.054
TTA	0.538	-0.336	-0.213	0.186	1.712	1.61
TTG	0.538	-0.469	-0.241	0	1.306	1.729
aa.norm.sim
	CTA	CTC	CTG	CTT	TTA	TTG
CTA	0.9938	0.0704	0.091	0.5102	0.9984	0.854771
CTC	0.0316	0.9992	0.937	0.784	0.0012	0
CTG	0.1394	0.989	0.7236	0.2766	0.0126	0.0078
CTT	0.5152	0.5404	0.7288	0.8676	0.7682	0.395
TTA	0.9802	0.0024	0.0618	0.9176	1	1
TTG	0.9142	0.0018	0.0974	0.4842	1	1

## Sheet: P_Pro
counts
	CCA	CCC	CCG	CCT
CCA	1565	1912	790	1088
CCC	1866	3180	1147	1594
CCG	771	1165	498	690
CCT	1120	1580	677	990
exp.counts
	CCA	CCC	CCG	CCT
CCA	1395	2039	805	1127
CCC	2039	2979	1176	1647
CCG	805	1176	464	650
CCT	1127	1647	650	910
perc.dev
	CCA	CCC	CCG	CCT
CCA	12.186	-6.229	-1.863	-3.461
CCC	-8.485	6.747	-2.466	-3.218
CCG	-4.224	-0.935	7.328	6.154
CCT	-0.621	-4.068	4.154	8.791
exp.dev
	CCA	CCC	CCG	CCT
CCA	4.722	-2.953	-0.536	-1.182
CCC	-4.023	4.02	-0.879	-1.359
CCG	-1.214	-0.333	1.619	1.6
CCT	-0.212	-1.718	1.08	2.759
aa.log2.norm
	CCA	CCC	CCG	CCT
CCA	0.166	-0.092	-0.027	-0.05
CCC	-0.128	0.094	-0.036	-0.047
CCG	-0.062	-0.014	0.101	0.086
CCT	-0.008	-0.059	0.059	0.122
aa.norm.sim
	CCA	CCC	CCG	CCT
CCA	0.996	0.0104	0.3328	0.1916
CCC	0	0.9828	0.2386	0.1338
CCG	0.1814	0.4342	0.8386	0.876
CCT	0.4402	0.0918	0.7866	0.9446

## Sheet: R_Arg
counts
	AGA	AGG	CGA	CGC	CGG	CGT
AGA	1346	3452	98	309	410	413
AGG	3326	12842	316	1159	1452	1452
CGA	132	295	16	30	31	42
CGC	310	1167	30	109	132	114
CGG	436	1420	27	135	214	149
CGT	395	1453	51	133	149	172
exp.counts
	AGA	AGG	CGA	CGC	CGG	CGT
AGA	1092	3702	121	303	425	425
AGG	3702	12546	411	1028	1440	1440
CGA	121	411	13	34	47	47
CGC	303	1028	34	84	118	118
CGG	425	1440	47	118	165	165
CGT	425	1440	47	118	165	165
perc.dev
	AGA	AGG	CGA	CGC	CGG	CGT
AGA	23.26	-6.753	-19.008	1.98	-3.529	-2.824
AGG	-10.157	2.359	-23.114	12.743	0.833	0.833
CGA	9.091	-28.224	23.077	-11.765	-34.043	-10.638
CGC	2.31	13.521	-11.765	29.762	11.864	-3.39
CGG	2.588	-1.389	-42.553	14.407	29.697	-9.697
CGT	-7.059	0.903	8.511	12.712	-9.697	4.242
exp.dev
	AGA	AGG	CGA	CGC	CGG	CGT
AGA	7.697	-4.386	-2.091	0.353	-0.75	-0.6
AGG	-6.596	3.326	-4.75	4.094	0.324	0.324
CGA	1	-5.8	0.75	-0.667	-2.286	-0.714
CGC	0.412	4.344	-0.667	2.778	1.273	-0.364
CGG	0.55	-0.541	-2.857	1.545	3.769	-1.231
CGT	-1.5	0.351	0.571	1.364	-1.231	0.538
aa.log2.norm
	AGA	AGG	CGA	CGC	CGG	CGT
AGA	0.301	-0.101	-0.309	0.026	-0.051	-0.041
AGG	-0.155	0.034	-0.38	0.173	0.012	0.012
CGA	0.121	-0.48	0.247	-0.169	-0.607	-0.169
CGC	0.031	0.182	-0.169	0.371	0.162	-0.05
CGG	0.037	-0.02	-0.806	0.194	0.373	-0.149
CGT	-0.105	0.013	0.112	0.173	-0.149	0.058
aa.norm.sim
	AGA	AGG	CGA	CGC	CGG	CGT
AGA	0.9996	0.0022	0.1554	0.5678	0.3356	0.38
AGG	0	0.9232	0.0052	0.9906	0.5664	0.566
CGA	0.6796	0.0008	0.693873	0.319264	0.1078	0.2856
CGC	0.6142	0.9936	0.312863	0.9292	0.737	0.423
CGG	0.6068	0.3746	0.059	0.8344	0.965	0.2472
CGT	0.2294	0.5746	0.646	0.769	0.2324	0.5898

## Sheet: S_Ser
counts
	AGC	AGT	TCA	TCC	TCG	TCT
AGC	1149	718	1844	1214	216	437
AGT	677	513	1243	840	158	319
TCA	1842	1180	3680	2262	480	815
TCC	1322	797	2149	1474	320	616
TCG	246	166	456	313	76	132
TCT	378	359	903	586	142	300
exp.counts
	AGC	AGT	TCA	TCC	TCG	TCT
AGC	982	655	1856	1201	273	491
AGT	655	437	1237	801	182	327
TCA	1856	1237	3505	2268	515	928
TCC	1201	801	2268	1468	334	600
TCG	273	182	515	334	76	136
TCT	491	327	928	600	136	246
perc.dev
	AGC	AGT	TCA	TCC	TCG	TCT
AGC	17.006	9.618	-0.647	1.082	-20.879	-10.998
AGT	3.359	17.391	0.485	4.869	-13.187	-2.446
TCA	-0.754	-4.608	4.993	-0.265	-6.796	-12.177
TCC	10.075	-0.499	-5.247	0.409	-4.192	2.667
TCG	-9.89	-8.791	-11.456	-6.287	0	-2.941
TCT	-23.014	9.786	-2.694	-2.333	4.412	21.951
exp.dev
	AGC	AGT	TCA	TCC	TCG	TCT
AGC	5.387	2.52	-0.286	0.382	-3.562	-2.455
AGT	0.88	3.619	0.176	1.393	-1.846	-0.444
TCA	-0.333	-1.676	3.125	-0.13	-1.522	-3.767
TCC	3.559	-0.143	-2.587	0.162	-0.778	0.667
TCG	-1.688	-1.231	-2.565	-1.167	0	-0.333
TCT	-5.136	1.778	-0.833	-0.583	0.5	3.375
aa.log2.norm
	AGC	AGT	TCA	TCC	TCG	TCT
AGC	0.226	0.133	-0.009	0.016	-0.337	-0.169
AGT	0.048	0.233	0.007	0.069	-0.203	-0.038
TCA	-0.011	-0.068	0.07	-0.004	-0.103	-0.187
TCC	0.139	-0.006	-0.078	0.006	-0.06	0.037
TCG	-0.15	-0.132	-0.177	-0.092	0.004	-0.048
TCT	-0.378	0.133	-0.039	-0.035	0.058	0.289
aa.norm.sim
	AGC	AGT	TCA	TCC	TCG	TCT
AGC	0.9974	0.9302	0.4366	0.6268	0.025	0.074
AGT	0.7128	0.9786	0.5578	0.813	0.165	0.3776
TCA	0.436	0.152	0.926	0.502	0.1968	0.0098
TCC	0.9852	0.4454	0.0468	0.5706	0.338	0.6662
TCG	0.1804	0.2346	0.0614	0.273	0.4946	0.4618
TCT	0.0004	0.8672	0.302	0.3468	0.5772	0.9576

## Sheet: T_Thr
counts
	ACA	ACC	ACG	ACT
ACA	4441	3828	964	911
ACC	3824	3874	875	781
ACG	944	865	271	227
ACT	939	807	213	300
exp.counts
	ACA	ACC	ACG	ACT
ACA	4245	3942	1011	1011
ACC	3942	3660	938	938
ACG	1011	938	241	241
ACT	1011	938	241	241
perc.dev
	ACA	ACC	ACG	ACT
ACA	4.617	-2.892	-4.649	-9.891
ACC	-2.993	5.847	-6.716	-16.738
ACG	-6.627	-7.783	12.448	-5.809
ACT	-7.122	-13.966	-11.618	24.481
exp.dev
	ACA	ACC	ACG	ACT
ACA	3.322	-2	-1.516	-3.226
ACC	-2.07	3.821	-2.1	-5.233
ACG	-2.161	-2.433	2	-0.933
ACT	-2.323	-4.367	-1.867	3.933
aa.log2.norm
	ACA	ACC	ACG	ACT
ACA	0.065	-0.042	-0.068	-0.15
ACC	-0.044	0.082	-0.101	-0.265
ACG	-0.098	-0.118	0.171	-0.084
ACT	-0.106	-0.218	-0.176	0.318
aa.norm.sim
	ACA	ACC	ACG	ACT
ACA	0.953	0.0634	0.143	0.0152
ACC	0.0442	0.9724	0.0834	0
ACG	0.0718	0.0524	0.8846	0.2986
ACT	0.052	0.001	0.1196	0.9766

## Sheet: V_Val
counts
	GTA	GTC	GTG	GTT
GTA	778	1302	1499	1495
GTC	1332	2982	3035	2994
GTG	1374	3151	3234	3344
GTT	1553	3033	3366	3857
exp.counts
	GTA	GTC	GTG	GTT
GTA	648	1345	1445	1545
GTC	1345	2794	3001	3208
GTG	1445	3001	3223	3446
GTT	1545	3208	3446	3683
perc.dev
	GTA	GTC	GTG	GTT
GTA	20.062	-3.197	3.737	-3.236
GTC	-0.967	6.729	1.133	-6.671
GTG	-4.913	4.998	0.341	-2.96
GTT	0.518	-5.455	-2.322	4.724
exp.dev
	GTA	GTC	GTG	GTT
GTA	5.2	-1.194	1.459	-1.282
GTC	-0.361	3.686	0.642	-3.963
GTG	-1.919	2.83	0.204	-1.821
GTT	0.205	-3.241	-1.429	3
aa.log2.norm
	GTA	GTC	GTG	GTT
GTA	0.264	-0.047	0.053	-0.047
GTC	-0.014	0.094	0.016	-0.1
GTG	-0.073	0.07	0.005	-0.043
GTT	0.008	-0.081	-0.034	0.066
aa.norm.sim
	GTA	GTC	GTG	GTT
GTA	0.9906	0.249	0.7594	0.2326
GTC	0.4404	0.9304	0.6438	0.016
GTG	0.1522	0.9492	0.4844	0.135
GTT	0.5638	0.0318	0.1994	0.9046
